# Supplementary material for: Metabolic consequences of cystinuria
Source: BMC Nephrol. 2019 Jun 20;20:227. doi: 10.1186/s12882-019-1417-8 (PMC6585015; doi:10.1186/s12882-019-1417-8)
Supplement: Supplementary file 2 — Table of WT and KO mice on regular and breeder chow with BUN, creatinine, gross morphology and stone weight. (XLSX 11 kb) [file 12882_2019_1417_MOESM2_ESM.xlsx]

## Sheet: Sheet1
SLC-/- or WT	all male mice
WT											SLC-/-
Mouse ID	age in days	Gross Kidney Morphology			Chow	BUN	creatinine	Stone Weight(g)			Mouse ID	age in days	Gross Kidney Morphology					Chow	BUN	creatinine	Stone Weight(g)
666	288	normal			breeder	23	0.7	0			386	431	Right normal, Left atrophic					breeder	25	1.3	0
667	288	normal			breeder	29	0.6	0			633	345	normal					breeder	24	0.7	0.016
668	288	normal			breeder	24	0.6	0			634	345	Right atrophic,Left enlarged					breeder	36	1.2	0.397
679	268	normal			breeder	20	0.5	0			383	446	normal					breeder	104	3.3	0
680	268	normal			breeder	18	0.6	0			384	446	Right enlarged, Left atrophic					breeder	34	2.8	0.194
348	549	normal			breeder	11	0.7	0			385	446	Right normal, Left atrophic					breeder	28	1.1	0.618
349	549	normal			breeder	19	0.7	0			607	406	normal					regular	23	0.7	0
350	549	normal			regular	3	0.7	0			360	528	normal					regular	27	0.9	0.06
351	549	normal			regular	27	1	0			362	528	normal					regular	40	0.8	0.279
352	549	normal			regular	26	0.8	0			363	528	Right abnormal shape, Left renal pelvis stones					regular	38	0.9	0.163
338	564	normal			regular	24	0.8	0			364	528	normal					regular	36	0.8	0.203
339	564	normal			regular	27	0.6	0			398	413	normal					regular	37	1.1	0.054
340	564	normal			regular	21	0.6	0			308	594	Right atrophic,light color, Left light color					regular	80	3.2	0
341	564	normal			regular	18	0.4	0			309	594	Right enlarged, Left normal					regular	54	0.9	0.342
314	586	normal			regular	28	0.8	0			310	594	Right enlarged,Left atrophic					regular	50	1.4	0.348
316	586	normal			regular	30	0.8	0			320	583	normal					regular	22	0.7	0
365	513	normal			regular	26	0.8	0			322	583	normal					regular	18	0.7	0
366	513	normal			regular	25	0.9	0			342	555	normal					regular	48	0.7	0.324
367	513	normal			regular	25	0.8	0			343	555	normal					regular	31	0.6	0
368	492	normal			regular	34	0.9	0			344	555	normal					regular	47	0.7	0.019
369	492	normal			regular	33	0.9	0			345	555	Right normal, Left atrophic					regular	53	1.1	0.299
303	603	normal			regular	27	0.9	0			346	555	normal					regular	27	0.7	0.099
304	603	normal			regular	22	0.7	0			359	538	normal					regular	23	0.9	0
305	603	normal			regular	20	0.9	0
306	603	normal			regular	26	0.8	0
307	603	normal			regular	32	1	0
